# Supplementary material for: Rethinking the Intrinsic Sensitivity of Fungi to Glyphosate
Source: BioTech (Basel). 2022 Jul 26;11(3):28. doi: 10.3390/biotech11030028 (PMC9394408; doi:10.3390/biotech11030028)
Supplement: Supplementary file 1 [file biotech-11-00028-s001.zip]

Archive with 1 entries (1 files):
- biotech-1810609-supplementary revised.xlsx
