# Supplementary material for: Rethinking the Intrinsic Sensitivity of Fungi to Glyphosate
Source: BioTech (Basel). 2022 Jul 26;11(3):28. doi: 10.3390/biotech11030028 (PMC9394408; doi:10.3390/biotech11030028)
Supplement: Supplementary file 1 [file biotech-11-00028-s001.zip › biotech-1810609-supplementary revised.xlsx]

## Sheet: Table S1
Supplementary table S1. List of EPSPS proteins with more than one domain in fungi analyzed
Id		EPSPS Class			Intrinsic Sensitivity	Pfam Domains								Number of domains
A0A0C9V984_9HOMO	A0A0C9V984	ClassIa	ClassIb	ClassIII	R	PF01761	PF00275	PF01202	PF01487	PF08501	PF01488			6
A0A0P1BML1_9BASI	A0A0P1BML1	ClassIa	ClassIb	ClassIII	R	PF01761	PF00275	PF01202	PF01487	PF08501				5
A0A0P9EYB9_RHOGW	A0A0P9EYB9	ClassIa	ClassIb	ClassIII	R	PF01761	PF00275	PF01202	PF01487	PF08501	PF01488			6
J8Q461_SACAR	J8Q461	ClassIa	ClassIb	ClassIII	R	PF01761	PF00275	PF01202	PF01487	PF08501	PF01488			6
W1QCX9_OGAPD	W1QCX9	ClassIa	ClassIb	ClassIII	R	PF01761	PF00275	PF01202	PF01487	PF08501	PF01488			6
A0A010RP22_9PEZI	A0A010RP22	ClassIa	ClassIb	-	S	PF01761	PF00275	PF01202	PF01487	PF08501				5
A0A017S5L2_9EURO	A0A017S5L2	ClassIa	ClassIb	-	S	PF01761	PF00275	PF01202	PF01487	PF08501				5
A0A059J9X2_9EURO	A0A059J9X2	ClassIa	ClassIb	-	S	PF01761	PF00275	PF01202	PF01487	PF08501				5
A0A060S9A7_PYCCI	A0A060S9A7	ClassIa	ClassIb	-	S	PF01761	PF00275	PF01202	PF01487	PF08501	PF01488			6
A0A061HAC0_9BASI	A0A061HAC0	ClassIa	ClassIb	-	S	PF01761	PF00275	PF01202	PF01487	PF08501	PF01488			6
A0A061HS50_BLUGR	A0A656KPN0	-	ClassIb	-	S	PF01761	PF00275							2
A0A063BLV6_9HYPO	UPI0004A0554F	ClassIa	ClassIb	-	S	PF01761	PF00275	PF01202	PF01487	PF08501				5
A0A066WEQ3_9BASI	A0A066WEQ3	ClassIa	ClassIb	-	S	PF01761	PF00275	PF01202	PF01487	PF08501				5
A0A066X883_COLSU	A0A066X883	ClassIa	ClassIb	-	S	PF01761	PF00275	PF01202	PF01487	PF08501				5
A0A067MYN0_9HOMO	A0A067MYN0	ClassIa	ClassIb	-	S	PF01761	PF00275	PF01202	PF01487	PF08501	PF01488			6
A0A067NHQ7_PLEOS	A0A067NHQ7	ClassIa	ClassIb	-	S	PF01761	PF00275	PF01202	PF01487	PF08501	PF01488			6
A0A067PAA3_9HOMO	A0A067PAA3	ClassIa	ClassIb	-	S	PF01761	PF00275	PF01202	PF01487	PF08501	PF01488			6
A0A067T7Q3_9AGAR	A0A067T7Q3	ClassIa	ClassIb	-	S	PF01761	PF00275	PF01202	PF01487	PF08501	PF01488			6
A0A068S1A2_9FUNG	A0A068S1A2	ClassIa	-	-	S	PF01761	PF00275	PF01202	PF01487	PF08501				5
A0A072PNT6_9EURO	A0A072PNT6	ClassIa	ClassIb	-	S	PF01761	PF00275	PF01202	PF01487	PF08501				5
A0A074VLZ1_9PEZI	A0A074VLZ1	ClassIa	ClassIb	-	S	PF01761	PF00275	PF01202	PF01487	PF08501				5
A0A074WN35_9PEZI	A0A074WN35	ClassIa	ClassIb	-	S	PF01761	PF00275	PF01202	PF01487	PF08501				5
A0A074XYX9_AURPU	A0A074XYX9	ClassIa	ClassIb	-	S	PF01761	PF00275	PF01202	PF01487	PF08501				5
A0A074ZIS0_9PEZI	A0A074ZIS0	ClassIa	ClassIb	-	S	PF01761	PF00275	PF01202	PF01487	PF08501				5
A0A081CFQ1_PSEA2	A0A081CFQ1	ClassIa	ClassIb	-	S	PF01761	PF00275	PF01202	PF01487	PF08501				5
A0A084G8T8_9PEZI	A0A084G8T8	ClassIa	ClassIb	-	S	PF01761	PF00275	PF01202	PF01487	PF08501				5
A0A084QEH4_9HYPO	A0A084QEH4	ClassIa	ClassIb	-	S	PF01761	PF00275	PF01202	PF01487	PF08501				5
A0A086TBW7_ACRC1	A0A086TBW7	ClassIa	ClassIb	-	S	PF01761	PF00275	PF01202	PF01487	PF08501				5
A0A093YDC9_9PEZI	A0A093YDC9	ClassIa	ClassIb	-	S	PF01761	PF00275	PF01202	PF01487	PF08501				5
A0A093YX63_9PEZI	A0A093YX63	ClassIa	ClassIb	-	S	PF01761	PF00275	PF01202	PF01487	PF08501				5
A0A093ZFT2_9PEZI	A0A093ZFT2	ClassIa	ClassIb	-	S	PF01761	PF00275	PF01202	PF01487	PF08501				5
A0A093ZME2_9PEZI	A0A093ZME2	ClassIa	ClassIb	-	S	PF01761	PF00275	PF01202	PF01487	PF08501				5
A0A093ZYW5_9PEZI	A0A093ZYW5	ClassIa	ClassIb	-	S	PF04997	PF00623	PF04983	PF05000	PF04998	PF01761	PF00275	PF01202	8
A0A094CF53_9PEZI	A0A094CF53	ClassIa	ClassIb	-	S	PF01761	PF00275	PF01202	PF01487	PF08501				5
A0A094CHT8_9PEZI	A0A094CHT8	ClassIa	ClassIb	-	S	PF04997	PF00623	PF04983	PF05000	PF04998	PF01761	PF00275	PF01202	8
A0A094DF32_9PEZI	A0A094DF32	ClassIa	ClassIb	-	S	PF01761	PF00275	PF01202	PF01487	PF08501				5
A0A094F7H0_9PEZI	A0A094F7H0	ClassIa	ClassIb	-	S	PF01761	PF00275	PF01202	PF01487	PF08501				5
A0A094G3K8_9PEZI	A0A094G3K8	ClassIa	ClassIb	-	S	PF01761	PF00275	PF01202	PF01487	PF08501				5
A0A094GHL2_9PEZI	A0A094GHL2	ClassIa	ClassIb	-	S	PF01761	PF00275	PF01202	PF01487	PF08501				5
A0A094GQ60_9PEZI	A0A094GQ60	ClassIa	ClassIb	-	S	PF01761	PF00275	PF01202	PF01487	PF08501				5
A0A094HPT9_9PEZI	A0A094HPT9	ClassIa	ClassIb	-	S	PF01761	PF00275	PF01202	PF01487	PF08501				5
A0A099NYH6_PICKU	A0A099NYH6	ClassIa	ClassIb	-	S	PF01761	PF00275	PF01202	PF01487	PF08501	PF01488	PF04098		7
A0A0A1N137_9FUNG	UPI00053678DC	ClassIa	ClassIb	-	S	PF01761	PF00275	PF01202	PF01487	PF08501	PF01488			6
A0A0A1NNC3_9FUNG	UPI0005370DE2	ClassIa	ClassIb	-	S	PF01761	PF00275	PF01202	PF01487	PF08501	PF01488			6
A0A0A1T1B3_9HYPO	A0A0A1T1B3	ClassIa	ClassIb	-	S	PF01761	PF00275	PF01202	PF01487	PF08501				5
A0A0A1TDV1_9HYPO	A0A0A1TDV1	ClassIa	ClassIb	-	S	PF01761	PF00275	PF01202	PF01487					4
A0A0A1V396_9HYPO	A0A0A1V396	ClassIa	ClassIb	-	S	PF01761	PF00275	PF01202	PF01487	PF08501	PF01488			6
A0A0A2K3F0_PENEN	A0A0A2K3F0	ClassIa	ClassIb	-	S	PF01761	PF00275	PF01202	PF01487	PF08501				5
A0A0A2L9I4_PENIT	A0A0A2L9I4	ClassIa	ClassIb	-	S	PF01761	PF00275	PF01202	PF01487	PF08501				5
A0A0A8LB50_9SACH	A0A0A8LB50	ClassIa	ClassIb	-	S	PF01761	PF00275	PF01202	PF01487	PF08501	PF01488			6
A0A0B2WYC3_9HYPO	A0A0B2WYC3	ClassIa	ClassIb	-	S	PF01761	PF00275	PF01202	PF01487	PF08501	PF01488			6
A0A0B4HL65_9HYPO	A0A0B4HL65	ClassIa	ClassIb	-	S	PF01761	PF00275	PF01202	PF01487	PF08501	PF01488			6
A0A0B7N4X1_9FUNG	A0A0B7N4X1	ClassIa	ClassIb	-	S	PF01761	PF00275	PF01202	PF01487	PF08501	PF01488			6
A0A0C2WPM5_9HOMO	A0A0C2WPM5	ClassIa	ClassIb	-	S	PF01761	PF00275	PF01202	PF01487	PF08501	PF01488			6
A0A0C2X849_AMAMU	A0A0C2X849	ClassIa	ClassIb	-	S	PF01761	PF00275	PF01202	PF01487	PF08501				5
A0A0C3CJ19_HEBCY	A0A0C3CJ19	ClassIa	ClassIb	-	S	PF01761	PF00275	PF01202	PF01487	PF08501	PF01488			6
A0A0C3D3G5_9HOMO	A0A0C3D3G5	ClassIa	ClassIb	-	S	PF01761	PF00275	PF01202	PF01487	PF08501	PF01488			6
A0A0C3FJP5_9HOMO	A0A0C3FJP5	ClassIa	ClassIb	-	S	PF01761	PF00275	PF01202	PF01487	PF08501	PF01488			6
A0A0C3GZQ9_9PEZI	A0A0C3GZQ9	ClassIa	ClassIb	-	S	PF01761	PF00275	PF01202	PF01487	PF08501				5
A0A0C3HLM9_9PEZI	A0A0C3HLM9	ClassIa	ClassIb	-	S	PF01761	PF00275	PF01202	PF01487	PF08501				5
A0A0C3LAC4_9HOMO	A0A0C3LAC4	ClassIa	ClassIb	-	S	PF01761	PF00275	PF01202	PF01487	PF08501	PF01488			6
A0A0C3PR71_PISTI	A0A0C3PR71	ClassIa	ClassIb	-	S	PF01761	PF00275	PF01202	PF01487	PF08501	PF01488			6
A0A0C3RQU9_PHLGI	A0A0C3RQU9	ClassIa	ClassIb	-	S	PF01761	PF00275	PF01202	PF01487	PF08501				5
A0A0C4EG25_MAGP6	A0A0C4EG25	ClassIa	ClassIb	-	S	PF01761	PF00275	PF01202	PF01487	PF08501				5
A0A0C7MTI0_9SACH	A0A0C7MTI0	ClassIa	ClassIb	-	S	PF01761	PF00275	PF01202	PF01487	PF08501				5
A0A0C9MT78_9FUNG	A0A0C9MT78	ClassIa	ClassIb	-	S	PF01761	PF00275	PF01202	PF01487	PF08501	PF01488			6
A0A0C9TYZ2_PAXIN	A0A0C9TYZ2	ClassIa	ClassIb	-	S	PF01761	PF00275	PF01202	PF01487	PF08501	PF01488			6
A0A0C9Y554_9AGAR	A0A0C9Y554	ClassIa	ClassIb	-	S	PF01761	PF00275	PF01202	PF01487	PF08501	PF01488			6
A0A0C9ZVG8_9HOMO	A0A0C9ZVG8	ClassIa	ClassIb	-	S	PF01761	PF00275	PF01202	PF01487	PF08501	PF01488			6
A0A0D0AM01_9HOMO	A0A0D0AM01	ClassIa	ClassIb	-	S	PF01761	PF00275	PF01202	PF01487	PF08501	PF01488			6
A0A0D0BIH8_9AGAR	A0A0D0BIH8	ClassIa	ClassIb	-	S	PF01761	PF00275	PF01202	PF01487	PF08501	PF01488			6
A0A0D0DCS0_9HOMO	A0A0D0DCS0	ClassIa	ClassIb	-	S	PF01761	PF00275	PF01202	PF01487	PF08501				5
A0A0D1YY43_9EURO	A0A0D1YY43	ClassIa	ClassIb	-	S	PF01761	PF00275	PF01202	PF01487	PF08501				5
A0A0D1Z7L4_9EURO	A0A0D1Z7L4	ClassIa	ClassIb	-	S	PF01761	PF00275	PF01202	PF01487	PF08501				5
A0A0D1ZJM3_9EURO	A0A0D1ZJM3	ClassIa	ClassIb	-	S	PF01761	PF00275	PF01202	PF01487	PF08501				5
A0A0D2AB50_9EURO	A0A0D2AB50	ClassIa	ClassIb	-	S	PF01761	PF00275	PF01202	PF01487	PF08501				5
A0A0D2BBD0_9PEZI	A0A0D2BBD0	ClassIa	ClassIb	-	S	PF01761	PF00275	PF01202	PF01487	PF08501				5
A0A0D2BN40_9EURO	A0A0D2BN40	ClassIa	ClassIb	-	S	PF01761	PF00275	PF01202	PF01487	PF08501				5
A0A0D2DUS1_9EURO	A0A0D2DUS1	ClassIa	ClassIb	-	S	PF01761	PF00275	PF01202	PF01487	PF08501				5
A0A0D2EFS3_9EURO	A0A0D2EFS3	ClassIa	ClassIb	-	S	PF01761	PF00275	PF01202	PF01487	PF08501				5
A0A0D2FBH4_9EURO	A0A0D2FBH4	ClassIa	ClassIb	-	S	PF01761	PF00275	PF01202	PF01487	PF08501				5
A0A0D2J2J3_9EURO	A0A0D2J2J3	ClassIa	ClassIb	-	S	PF01761	PF00275	PF01202	PF01487	PF08501				5
A0A0D2J2R6_9EURO	A0A0D2J2R6	ClassIa	ClassIb	-	S	PF01761	PF00275	PF01202	PF01487	PF08501				5
A0A0D2PPG8_9AGAR	A0A0D2PPG8	ClassIa	ClassIb	-	S	PF01761	PF00275	PF01202	PF01487	PF08501	PF01488			6
A0A0D7ALI7_9AGAR	A0A0D7ALI7	ClassIa	ClassIb	-	S	PF01761	PF00275	PF01202	PF01487	PF08501	PF01488			6
A0A0D7B1V3_9HOMO	A0A0D7B1V3	ClassIa	ClassIb	-	S	PF01761	PF00275	PF01202	PF01487	PF08501	PF01488			6
A0A0D9N144_ASPFA	UPI0005E6B0B5	ClassIa	ClassIb	-	S	PF01761	PF00275	PF01202	PF01487	PF08501				5
A0A0E9NGU7_9ASCO	A0A0E9NGU7	ClassIa	ClassIb	-	S	PF01761	PF00275	PF01202	PF01487	PF08501				5
A0A0F4GF81_9PEZI	A0A0F4GF81	ClassIa	ClassIb	-	S	PF01761	PF00275	PF01202	PF01487	PF08501				5
A0A0F4XCL3_HANUV	UPI0005FCEBE7	ClassIa	ClassIb	-	S	PF01761	PF00275	PF01202	PF01487	PF08501	PF01488			6
A0A0F4YQH9_TALEM	A0A0F4YQH9	ClassIa	ClassIb	-	S	PF01761	PF00275	PF01202	PF01487	PF08501				5
A0A0F4ZJ30_9PEZI	A0A0F4ZJ30	ClassIa	ClassIb	-	S	PF01761	PF00275	PF01202	PF01487	PF08501				5
A0A0F7VF77_9EURO	A0A0F7VF77	ClassIa	ClassIb	-	S	PF03159	PF01761	PF00275	PF01202	PF01487	PF08501			6
A0A0F8XAV6_9EURO	A0A0F8XAV6	ClassIa	ClassIb	-	S	PF01761	PF00275	PF01202	PF01487	PF08501				5
A0A0F9ZT58_TRIHA	A0A0F9ZT58	ClassIa	ClassIb	-	S	PF01134	PF13932	PF01761	PF00275	PF01202	PF01487	PF08501		7
A0A0G2E5T3_9EURO	A0A0G2E5T3	ClassIa	ClassIb	-	S	PF01761	PF00275	PF01202	PF01487	PF08501	PF04616			6
A0A0G2E7E8_9PEZI	A0A0G2E7E8	ClassIa	ClassIb	-	S	PF01761	PF00275	PF01202	PF01487	PF08501				5
A0A0G2HA77_9PEZI	A0A0G2HA77	ClassIa	ClassIb	-	S	PF01761	PF00275	PF01202	PF01487	PF08501				5
A0A0G4KPY5_9PEZI	A0A0G4KPY5	ClassIa	ClassIb	-	S	PF01761	PF00275	PF01202	PF01487	PF08501				5
A0A0G4KXU0_9PEZI	A0A0G4KXU0	ClassIa	ClassIb	-	S	PF01761	PF00275	PF01202	PF01487	PF08501				5
A0A0G4PF75_PENCA	A0A0G4PF75	ClassIa	ClassIb	-	S	PF01761	PF00275	PF01202	PF01487	PF08501				5
A0A0H2S085_9HOMO	A0A0H2S085	ClassIa	ClassIb	-	S	PF01761	PF00275	PF01202	PF01487	PF08501				5
A0A0H5C8B1_CYBJA	A0A0H5C8B1	ClassIa	ClassIb	-	S	PF01761	PF00275	PF01202	PF08501	PF01488				5
A0A0J1B6L5_9TREE	A0A0J1B6L5	ClassIa	ClassIb	-	S	PF01761	PF00275	PF01202	PF01487	PF08501				5
A0A0J6YKZ8_COCIT	A0A0J6YKZ8	ClassIa	ClassIb	-	S	PF01761	PF00275	PF01202	PF01487	PF08501				5
A0A0J8QHM1_COCIT	A0A0J8QHM1		ClassIb	-	S	PF01761	PF00275	PF01202	PF01487	PF08501				5
A0A0J8U6P7_COCIT	A0A0J8U6P7	ClassIa	ClassIb	-	S	PF01761	PF00275	PF01202						3
A0A0K6FZ18_9HOMO	A0A0K6FZ18	ClassIa	ClassIb	-	S	PF01761	PF00275	PF01202	PF01487	PF08501	PF01488			6
A0A0K8LLK8_9EURO	UPI0006A8420B	ClassIa	ClassIb	-	S	PF01761	PF00275	PF01202	PF01487	PF08501				5
A0A0L0HRV1_SPIPN	A0A0L0HRV1	ClassIa	ClassIb	-	S	PF01761	PF00275	PF01202	PF01487	PF08501	PF01488			6
A0A0L0NFJ1_9HYPO	A0A0L0NFJ1	ClassIa	ClassIb	-	S	PF00616	PF13716	PF01761	PF00275	PF01202	PF01487	PF08501		7
A0A0L0P802_9ASCO	A0A0L0P802	ClassIa	ClassIb	-	S	PF01761	PF00275	PF01202	PF01487	PF08501	PF01488			6
A0A0L0SHK3_ALLMA	A0A0L0SHK3	ClassIa	ClassIb	-	S	PF01761	PF00275	PF01202	PF01487	PF08501				5
A0A0L0SKS9_ALLMA	A0A0L0SKS9	ClassIa	ClassIb	-	S	PF01761	PF00275	PF01202	PF01487	PF08501				5
A0A0L0UX68_9BASI	A0A0L0UX68	ClassIa	ClassIb	-	S	PF01761	PF00275	PF01202	PF01487	PF08501	PF01488			6
A0A0L1I038_9PLEO	UPI0006A52BD1	ClassIa	ClassIb	-	S	PF01761	PF00275	PF01202	PF01487	PF08501				5
A0A0L1JCX6_ASPNO	A0A0L1JCX6	-	ClassIb	-	S	PF01761	PF00275	PF01202	PF01487	PF08501				5
A0A0L6VJJ3_9BASI	A0A0L6VJJ3	ClassIa	ClassIb	-	S	PF01761	PF00275	PF01202	PF01487	PF08501	PF01488			6
A0A0L6WJY8_9AGAR	A0A0L6WJY8	ClassIa	ClassIb	-	S	PF01761	PF00275	PF01202	PF01487	PF08501	PF01488			6
A0A0M9VMY2_9BASI	A0A0M9VMY2	ClassIa	ClassIb	-	S	PF01761	PF00275	PF01202	PF01487	PF08501	PF01488			6
A0A0M9WEH1_9EURO	A0A0M9WEH1	ClassIa	ClassIb	-	S	PF01761	PF00275	PF01202	PF01487	PF08501				5
A0A0N0DH64_9HYPO	A0A0N0DH64	ClassIa	ClassIb	-	S	PF01761	PF00275	PF01202	PF01487	PF08501				5
A0A0N0NMK4_9EURO	A0A0N0NMK4	ClassIa	ClassIb	-	S	PF01761	PF00275	PF01202	PF01487	PF08501				5
A0A0P1BIW6_9BASI	A0A0P1BIW6	ClassIa	ClassIb	-	S	PF01761	PF00275	PF01202	PF01487	PF08501				5
A0A0P7B7S5_9HYPO	A0A0P7B7S5	ClassIa	ClassIb	-	S	PF01761	PF00275	PF01202	PF01487	PF08501				5
A0A0P7BF92_9HYPO	A0A0P7BF92	ClassIa	ClassIb	-	S	PF01761	PF00275	PF01202	PF01487	PF08501				5
A0A0S6XNT6_9FUNG	A0A0S6XNT6	ClassIa	ClassIb	-	S	PF01761	PF00275	PF01202	PF01487	PF08501				5
A0A0S7E4D3_9EURO	A0A0S7E4D3	ClassIa	ClassIb	-	S	PF01761	PF00275	PF01202	PF01487	PF08501				5
A0A0U1M3J3_9EURO	A0A0U1M3J3	ClassIa	ClassIb	-	S	PF01761	PF00275	PF01202	PF01487	PF08501				5
A0A0U5GE69_9EURO	A0A0U5GE69	ClassIa	ClassIb	-	S	PF01761	PF00275	PF01202	PF01487	PF08501				5
A0A0W0F571_9AGAR	A0A0W0F571	ClassIa	ClassIb	-	S	PF01761	PF00275	PF01202	PF01487	PF08501	PF01488			6
A0A0W4ZDH2_PNECA	A0A0W4ZDH2	ClassIa	ClassIb	-	S	PF01761	PF00275	PF01202	PF01487	PF08501				5
A0A0W4ZPZ1_PNEJI	A0A0W4ZPZ1	ClassIa	ClassIb	-	S	PF01761	PF00275	PF01202	PF01487	PF08501				5
A0A0W7W1Z5_9HYPO	UPI00073C82D4	ClassIa	ClassIb	-	S	PF01761	PF00275	PF01202	PF01487	PF08501				5
A0A100IIK0_ASPNG	A0A100IIK0	ClassIa	ClassIb	-	S	PF03159	PF01761	PF00275	PF01202	PF01487	PF08501			6
A0A101M9C1_9EURO	A0A101M9C1	ClassIa	ClassIb	-	S	PF01761	PF00275	PF01202	PF01487	PF08501				5
A0A125PJG4_9BASI	A0A125PJG4	ClassIa	ClassIb	-	S	PF01761	PF00275	PF01202	PF01487	PF08501	PF01488			6
A0A135LP27_PENPA	A0A135LP27	ClassIa	ClassIb	-	S	PF01761	PF00275	PF01202	PF01487	PF08501				5
A0A135S346_9PEZI	A0A135S346	ClassIa	ClassIb	-	S	PF01761	PF00275	PF01202	PF01487	PF08501				5
A0A135UYB8_9PEZI	A0A135UYB8	ClassIa	ClassIb	-	S	PF01761	PF00275	PF01202	PF01487	PF08501				5
A0A136IXL7_9PEZI	A0A136IXL7	ClassIa	ClassIb	-	S	PF01761	PF00275	PF01202	PF01487	PF08501				5
A0A137Q6Y8_9AGAR	A0A137Q6Y8	ClassIa	ClassIb	-	S	PF01761	PF00275	PF01202	PF01487	PF08501	PF01488			6
A0A139AXG6_GONPR	A0A139AXG6	ClassIa	ClassIb	-	S	PF01761	PF00275	PF00275	PF01202	PF01487	PF01487	PF08501	PF01488	8
A0A139HEW3_9PEZI	A0A139HEW3	ClassIa	ClassIb	-	S	PF01761	PF00275	PF01202	PF01487	PF08501				5
A0A150V3J6_9PEZI	A0A150V3J6	ClassIa	ClassIb	-	S	PF01761	PF00275	PF01202	PF01487	PF08501				5
A0A151V9K9_HYPMA	UPI0007A9BDFF	ClassIa	ClassIb	-	S	PF01761	PF00275	PF01202	PF01487	PF08501	PF01488			6
A0A162WHC3_DIDRA	A0A162WHC3	ClassIa	ClassIb	-	S	PF01761	PF00275	PF01202	PF01487	PF08501				5
A0A164PM95_9HOMO	A0A164PM95	ClassIa	ClassIb	-	S	PF01761	PF00275	PF01202	PF01487	PF08501	PF01488			6
A0A165E755_9BASI	A0A165E755	ClassIa	ClassIb	-	S	PF01761	PF00275	PF01202	PF01487	PF08501	PF01488			6
A0A165EBG1_9APHY	A0A165EBG1	ClassIa	ClassIb	-	S	PF01761	PF00275	PF01202	PF01487	PF08501	PF01488			6
A0A165IPY1_9PEZI	A0A165IPY1	ClassIa	ClassIb	-	S	PF01761	PF00275	PF01202	PF01487	PF08501				5
A0A165LKT2_EXIGL	A0A165LKT2	ClassIa	ClassIb	-	S	PF01761	PF00275	PF01202	PF01487	PF08501				5
A0A165Q523_9HOMO	A0A165Q523	ClassIa	ClassIb	-	S	PF01761	PF00275	PF01202	PF01487	PF08501	PF01488			6
A0A165RU50_9APHY	A0A165RU50	ClassIa	ClassIb	-	S	PF01761	PF00275	PF01202	PF01487	PF08501	PF01488			6
A0A166C0Q3_9HOMO	A0A166C0Q3	ClassIa	ClassIb	-	S	PF01761	PF00275	PF01202	PF01487	PF08501	PF01488			6
A0A166H660_9HOMO	A0A166H660	ClassIa	ClassIb	-	S	PF01761	PF00275	PF01202	PF01487	PF08501	PF01488			6
A0A166LGP4_9HOMO	A0A166LGP4	ClassIa	ClassIb	-	S	PF01761	PF00275	PF01202	PF01487	PF08501	PF01488			6
A0A166MW10_9PEZI	A0A166MW10	ClassIa	ClassIb	-	S	PF01761	PF00275	PF01202	PF01487	PF08501				5
A0A166S9A2_9HYPO	A0A166S9A2	ClassIa	ClassIb	-	S	PF01761	PF00275	PF01202	PF01487	PF08501	PF01488			6
A0A167CZJ4_9PEZI	A0A167CZJ4	ClassIa	ClassIb	-	S	PF01761	PF00275	PF01202	PF01487	PF08501				5
A0A167GJI5_9BASI	A0A167GJI5	ClassIa	ClassIb	-	S	PF01761	PF00275	PF01202	PF01487	PF08501	PF01488			6
A0A167K0K5_PHYB8	A0A167K0K5	ClassIa	ClassIb	-	S	PF01761	PF00275	PF01202	PF01487	PF08501				5
A0A167SIX2_9PEZI	A0A167SIX2	ClassIa	ClassIb	-	S	PF01761	PF00275	PF01202	PF01487	PF08501				5
A0A168GD15_CORDF	A0A168GD15	ClassIa	ClassIb	-	S	PF01761	PF00275	PF01202	PF01487	PF08501	PF01488			6
A0A168JDE2_MUCCL	A0A168JDE2	ClassIa	ClassIb	-	S	PF01761	PF00275	PF01202	PF01487	PF08501	PF01488			6
A0A177C065_9PLEO	A0A177C065	ClassIa	ClassIb	-	S	PF01761	PF00275	PF01202	PF01487	PF08501				5
A0A177E257_ALTAL	A0A177E257	ClassIa	ClassIb	-	S	PF01761	PF00275	PF01202	PF01487	PF08501				5
A0A177WTW3_BATDE	A0A177WTW3	ClassIa	ClassIb	-	S	PF01761	PF00275	PF01202	PF01487	PF08501				5
A0A178AXP5_9PLEO	A0A178AXP5	ClassIa	ClassIb	-	S	PF01761	PF00275	PF01202	PF01487	PF08501				5
A0A178DPX1_9PLEO	A0A178DPX1	ClassIa	ClassIb	-	S	PF01761	PF00275	PF01202	PF01487	PF08501				5
A0A180GZZ2_PUCT1	A0A180GZZ2	ClassIa	ClassIb	-	S	PF01761	PF00275	PF01202	PF01487	PF08501	PF01488			6
A0A194XSD8_9HELO	A0A194XSD8	ClassIa	ClassIb	-	S	PF01761	PF00275	PF01202	PF01487	PF08501				5
A5DK69_PICGU	A5DK69	ClassIa	ClassIb	-	S	PF00275	PF01202	PF01487	PF08501	PF01488				5
ARO1_AJECG	C0NL63	ClassIa	ClassIb	-	S	PF01761	PF00275	PF01202	PF01487	PF08501				5
ARO1_AJECH	C6HCG7	ClassIa	ClassIb	-	S	PF01761	PF00275	PF01202	PF01487	PF08501				5
ARO1_AJECN	A6R8Q8	ClassIa	ClassIb	-	S	PF01761	PF00275	PF01202	PF01487	PF08501				5
ARO1_AJEDR	C5G8R4	ClassIa	ClassIb	-	S	PF01761	PF00275	PF01202	PF01487	PF08501				5
ARO1_ARTOC	C5FQ73	ClassIa	ClassIb	-	S	PF01761	PF00275	PF01202	PF01487	PF08501				5
ARO1_ASHGO	Q74ZZ1	ClassIa	ClassIb	-	S	PF01761	PF00275	PF01202	PF01487	PF08501				5
ARO1_ASPCL	A1CP85	ClassIa	ClassIb	-	S	PF01761	PF00275	PF01202	PF01487	PF08501				5
ARO1_ASPFN	B8N4Q9	ClassIa	ClassIb	-	S	PF01761	PF00275	PF01202	PF01487	PF08501				5
ARO1_ASPFU	Q4WS76	ClassIa	ClassIb	-	S	PF01761	PF00275	PF01202	PF01487	PF08501				5
ARO1_ASPOR	Q2UCP6	ClassIa	ClassIb	-	S	PF01761	PF00275	PF01202	PF01487	PF08501				5
ARO1_ASPTN	Q0D0F3	ClassIa	ClassIb	-	S	PF01761	PF00275	PF01202	PF01487	PF08501				5
ARO1_CANAL	Q5AME2	ClassIa	ClassIb	-	S	PF01761	PF00275	PF01202	PF01487	PF08501	PF01488			6
ARO1_CANGA	Q6FIV4	ClassIa	ClassIb	-	S	PF01761	PF00275	PF01202	PF01487	PF08501	PF01488			6
ARO1_CANTT	C5M1X2	ClassIa	ClassIb	-	S	PF01761	PF00275	PF01202	PF01487	PF08501	PF01488			6
ARO1_CLAL4	C4Y9D5	ClassIa	ClassIb	-	S	PF01761	PF00275	PF01202	PF01487	PF08501	PF01488			6
ARO1_COPC7	A8NMB4	ClassIa	ClassIb	-	S	PF01761	PF00275	PF01202	PF01487	PF08501				5
ARO1_CRYNJ	P0CM22	ClassIa	ClassIb	-	S	PF01761	PF00275	PF01202	PF01487	PF08501	PF01488			6
ARO1_KLULA	Q6CJC4	ClassIa	ClassIb	-	S	PF01761	PF00275	PF01202	PF01487	PF08501	PF01488			6
ARO1_KOMPG	C4R4R8	ClassIa	ClassIb	-	S	PF01761	PF00275	PF01202	PF01487	PF08501				5
ARO1_LACBS	B0D6H2	ClassIa	ClassIb	-	S	PF01761	PF00275	PF01202	PF01487	PF08501	PF01488			6
ARO1_LACTC	C5DN02	ClassIa	ClassIb	-	S	PF01761	PF00275	PF01202	PF01487	PF08501	PF01488			6
ARO1_MAGO7	A4RD09	ClassIa	ClassIb	-	S	PF01761	PF00275	PF01202	PF01487	PF08501				5
ARO1_MALGO	A8QCB2	ClassIa	ClassIb	-	S	PF01761	PF00275	PF01202	PF01487	PF08501	PF01488			6
ARO1_NECH7	C7YZ74	ClassIa	ClassIb	-	S	PF01761	PF00275	PF01202	PF01487	PF08501				5
ARO1_NEOFI	A1D244	ClassIa	ClassIb	-	S	PF01761	PF00275	PF01202	PF01487	PF08501				5
ARO1_NEUCR	Q8X071	ClassIa	ClassIb	-	S	PF01761	PF00275	PF01202	PF01487	PF08501	PF01488			6
ARO1_PARBA	C1H8L1	ClassIa	ClassIb	-	S	PF01761	PF00275	PF01202	PF01487	PF08501				5
ARO1_PARBD	C1FYJ9	ClassIa	ClassIb	-	S	PF01761	PF00275	PF01202	PF01487	PF08501				5
ARO1_PENRW	B6HAA7	ClassIa	ClassIb	-	S	PF01761	PF00275	PF01202	PF01487	PF08501				5
ARO1_PHANO	Q0V3H0	ClassIa	ClassIb	-	S	PF01761	PF00275	PF01202	PF01487	PF08501				5
ARO1_PICST	A3LSZ2	ClassIa	ClassIb	-	S	PF01761	PF00275	PF01202	PF01487	PF08501	PF01488			6
ARO1_PODAN	B2B223	ClassIa	ClassIb	-	S	PF01761	PF00275	PF01202	PF01487	PF08501	PF01488			6
ARO1_SCHJY	B6JVD0	ClassIa	ClassIb	-	S	PF01761	PF00275	PF01202	PF01487	PF08501	PF01488			6
ARO1_SCHPO	Q9P7R0	ClassIa	ClassIb	-	S	PF01761	PF00275	PF01202	PF01487	PF08501				5
ARO1_SCLS1	A7F7H0	ClassIa	ClassIb	-	S	PF01761	PF00275	PF01202	PF01487	PF08501				5
ARO1_SORMK	D1ZA70	ClassIa	ClassIb	-	S	PF01761	PF00275	PF01202	PF01487	PF08501				5
ARO1_TALSN	B8M0U4	ClassIa	ClassIb	-	S	PF01761	PF00275	PF01202	PF01487	PF08501				5
ARO1_UNCRE	C4JYG6	ClassIa	ClassIb	-	S	PF01761	PF00275	PF01202	PF01487	PF08501				5
ARO1_USTMA	Q4P8F6	ClassIa	ClassIb	-	S	PF01761	PF00275	PF01202	PF01487	PF08501	PF01488			6
ARO1_VERA1	C9SE96	ClassIa	ClassIb	-	S	PF01761	PF00275	PF01202	PF01487	PF08501				5
ARO1_YARLI	Q6C1X5	ClassIa	ClassIb	-	S	PF01761	PF00275	PF01202	PF01487	PF08501	PF01488			6
ARO1_YEAST	P08566	ClassIa	ClassIb	-	S	PF01761	PF00275	PF01202	PF01487	PF08501	PF01488			6
ARO1_ZYGRC	C5DVG6	ClassIa	ClassIb	-	S	PF01761	PF00275	PF01202	PF01487	PF08501	PF01488			6
ARO11_LODEL	A5H2Q8	ClassIa	ClassIb	-	S	PF01761	PF00275	PF01202	PF01487	PF08501				5
ARO11_TALMQ	B6QWH9	ClassIa	ClassIb	-	S	PF01761	PF00275	PF01202	PF01487	PF08501				5
ARO12_LODEL	A5H2P4	ClassIa	ClassIb	-	S	PF01761	PF00275	PF01202	PF01487	PF08501				5
ARO12_TALMQ	B6QCA7	ClassIa	ClassIb	-	S	PF01761	PF00275	PF01202	PF01487	PF08501				5
B2VVY2_PYRTR	B2VVY2		ClassIb	-	S	PF01761	PF00275							2
D4ALM9_ARTBC	D4ALM9	ClassIa	ClassIb	-	S	PF01761	PF00275	PF01202	PF01487	PF08501				5
D5G8D9_TUBMM	D5G8D9	ClassIa	ClassIb	-	S	PF01761	PF00275	PF01202	PF01487	PF08501	PF01488			6
D8QK20_SCHCM	D8QK20		ClassIb	-	S	PF01761	PF00275	PF01202	PF01487	PF08501	PF01488			6
E3KTD2_PUCGT	E3KTD2	ClassIa	ClassIb	-	S	PF01761	PF00275	PF01202	PF01487	PF08501	PF01488			6
E3QRH8_COLGM	E3QRH8	ClassIa	ClassIb	-	S	PF01761	PF00275	PF01202	PF01487	PF08501				5
E3REK1_PYRTT	E3REK1	ClassIa	ClassIb	-	S	PF01761	PF00275	PF01202	PF01487	PF08501				5
E4V4U5_ARTGP	E4V4U5	ClassIa	ClassIb	-	S	PF01761	PF00275	PF01202	PF01487	PF08501				5
E5ADS1_LEPMJ	E5ADS1	ClassIa	ClassIb	-	S	PF01761	PF00275	PF01202	PF01487	PF08501				5
E7A363_SPORE	E7A363	ClassIa	ClassIb	-	S	PF01761	PF00275	PF01202	PF01487	PF08501	PF01488			6
E7KAU4_YEASA	UPI0001F94C0C	ClassIa	ClassIb	-	S	PF01761	PF00275	PF01202	PF01487	PF08501	PF01488			6
E7KLL7_YEASL	UPI0001F95049	ClassIa	ClassIb	-	S	PF01761	PF00275	PF01202	PF01487	PF08501	PF01488			6
E7NFR1_YEASO	UPI0001F95865	ClassIa	ClassIb	-	S	PF01761	PF00275	PF01202	PF01487	PF08501				5
E7Q1Z5_YEASB	UPI0001F966F2	ClassIa	ClassIb	-	S	PF01761	PF00275	PF01202	PF01487	PF08501	PF01488			6
E9CXP4_COCPS	E9CXP4	ClassIa	ClassIb	-	S	PF01761	PF00275	PF01202	PF01487	PF08501				5
E9EGX3_METAQ	E9EGX3	ClassIa	ClassIb	-	S	PF01761	PF00275	PF01202	PF01487	PF08501	PF01488			6
E9EZ43_METRA	E9EZ43	ClassIa	ClassIb	-	S	PF01761	PF00275	PF01202	PF01487	PF08501	PF01488			6
F0UA87_AJEC8	F0UA87	ClassIa	ClassIb	-	S	PF01761	PF00275	PF01202	PF01487	PF08501				5
F0XTC9_GROCL	F0XTC9	ClassIa	ClassIb	-	S	PF01761	PF00275	PF01202	PF01487	PF08501				5
F2PPL1_TRIEC	F2PPL1	ClassIa	ClassIb	-	S	PF01761	PF00275	PF01202	PF01487	PF08501				5
F2SMH3_TRIRC	F2SMH3	ClassIa	ClassIb	-	S	PF00275	PF01202	PF01487	PF08501					4
F4PAP8_BATDJ	F4PAP8	ClassIa	ClassIb	-	S	PF01761	PF00275	PF01202	PF01487	PF08501				5
F4RMC3_MELLP	F4RMC3	ClassIa	ClassIII	-	S	PF01761	PF00275	PF01202	PF01487	PF08501	PF01488			6
F8QB28_SERL3	F8QB28	ClassIa	ClassIb	-	S	PF01761	PF00275	PF01202	PF01487	PF08501				5
F9F8C6_FUSOF	F9F8C6	ClassIa	ClassIb	-	S	PF01761	PF00275	PF01202	PF01487	PF08501	PF01488			6
F9WWA5_ZYMTI	F9WWA5	ClassIa	ClassIb	-	S	PF01761	PF00275	PF01202	PF01487	PF08501				5
G0RX15_HYPJQ	G0RX15	ClassIa	ClassIb	-	S	PF01761	PF00275	PF01202	PF01487	PF08501	PF01488			6
G0S061_CHATD	G0S061	ClassIa	ClassIb	-	S	PF01761	PF00275	PF01202	PF01487	PF08501				5
G0V9I5_NAUCC	G0V9I5	ClassIa	ClassIb	-	S	PF01761	PF00275	PF01202	PF01487	PF08501	PF01488			6
G0VBX7_NAUCC	G0VBX7	ClassIa	ClassIb	-	S	PF01761	PF00275							2
G0W678_NAUDC	G0W678	ClassIa	ClassIb	-	S	PF01761	PF00275	PF01202	PF01487	PF08501	PF01488			6
G0WGT3_NAUDC	G0WGT3	ClassIa	ClassIb	-	S	PF01761	PF00275							2
G1XLW1_ARTOA	G1XLW1	ClassIa	ClassIb	-	S	PF01761	PF00275	PF01202	PF01487	PF08501	PF01488			6
G2QMW9_MYCTT	G2QMW9	ClassIa	ClassIb	-	S	PF01761	PF00275	PF01202	PF01487	PF08501				5
G2RIF1_THITE	G2RIF1	ClassIa	ClassIb	-	S	PF01761	PF00275	PF01202	PF01487	PF08501				5
G2XIQ6_VERDV	G2XIQ6	ClassIa	ClassIb	-	S	PF01761	PF00275	PF01202	PF01487	PF08501				5
G2YLA4_BOTF4	G2YLA4	ClassIa	ClassIb	-	S	PF01761	PF00275	PF01202	PF01487					4
G3ASV1_SPAPN	G3ASV1	ClassIa	ClassIb	-	S	PF01761	PF00275	PF01202	PF01487	PF08501				5
G3BAL3_CANTC	G3BAL3	ClassIa	ClassIb	-	S	PF01761	PF00275	PF01202	PF01487	PF08501				5
G3JPU2_CORMM	G3JPU2	ClassIa	ClassIb	-	S	PF01761	PF00275	PF01202	PF01487	PF08501	PF01488			6
G3YHN0_ASPNA	G3YHN0	ClassIa	ClassIb	-	S	PF01761	PF00275	PF01202	PF01487	PF08501				5
G4TLR5_SERID	G4TLR5	ClassIa	ClassIb	-	S	PF01761	PF00275	PF01202	PF01487	PF08501	PF01488			6
G4USX5_NEUT9	G4USX5	ClassIa	ClassIb	-	S	PF01761	PF00275	PF01202	PF01487	PF08501	PF01488			6
G7E1H6_MIXOS	G7E1H6	ClassIa	ClassIb	-	S	PF01761	PF00275	PF01202	PF01487	PF08501	PF01488			6
G7XNP4_ASPKW	G7XNP4	ClassIa	ClassIb	-	S	PF01761	PF00275	PF01202	PF01487	PF08501				5
G8BHT6_CANPC	G8BHT6	ClassIa	ClassIb	-	S	PF01761	PF00275	PF01202	PF01487	PF08501				5
G8BR86_TETPH	G8BR86	ClassIa	ClassIb	-	S	PF01761	PF00275	PF01202	PF01487	PF08501	PF01488			6
G8XZM9_PICSO	G8XZM9	ClassIa	ClassIb	-	S	PF01761	PF00275	PF01202	PF01487	PF08501	PF01488			6
G8Y2M2_PICSO	G8Y2M2	ClassIa	ClassIb	-	S	PF01761	PF00275	PF01202	PF01487	PF08501				5
G8ZX81_TORDC	G8ZX81	ClassIa	ClassIb	-	S	PF01761	PF00275	PF01202	PF01487	PF08501	PF01488			6
G9N6I9_HYPVG	G9N6I9	ClassIa	ClassIb	-	S	PF01761	PF00275	PF01202	PF01487	PF08501				5
G9NKM7_HYPAI	G9NKM7	ClassIa	ClassIb	-	S	PF01761	PF00275	PF01202	PF01487	PF08501				5
H0EDS1_GLAL7	H0EDS1	ClassIa	ClassIb	-	S	PF01761	PF00275	PF01202	PF01487	PF08501				5
H1W177_COLHI	H1W177	ClassIa	ClassIb	-	S	PF01761	PF00275	PF01202	PF01487	PF08501				5
H2AQD2_KAZAF	H2AQD2	ClassIa	ClassIb	-	S	PF01761	PF00275	PF01202	PF01487	PF08501	PF01488			6
H6BPH7_EXODN	H6BPH7	ClassIa	ClassIb	-	S	PF01761	PF00275	PF01202	PF01487	PF08501				5
I1CAL1_RHIO9	I1CAL1	ClassIa	-	-	S	PF01761	PF00275	PF00275	PF01202	PF01487	PF08501			6
I1RK93_GIBZE	I1RK93	ClassIa	ClassIb	-	S	PF01761	PF00275	PF01202	PF01487	PF08501	PF01488			6
I2H3E8_TETBL	I2H3E8	ClassIa	ClassIb	-	S	PF01761	PF00275	PF01202	PF01487	PF08501	PF01488			6
I4Y8U3_WALMC	I4Y8U3	ClassIa	ClassIb	-	S	PF01761	PF00275	PF01202	PF01487	PF08501	PF01488			6
J0LK29_AURST	J0LK29	ClassIa	ClassIb	-	S	PF01761	PF00275	PF01202	PF01487	PF08501				5
J3KB89_COCIM	J3KB89	ClassIa	ClassIb	-	S	PF01761	PF00275	PF01202	PF01487	PF08501				5
J3PD58_GAGT3	J3PD58	ClassIa	ClassIb	-	S	PF01761	PF00275	PF01202	PF01487	PF08501				5
J4GNE4_9APHY	J4GNE4	ClassIa	ClassIb	-	S	PF01761	PF00275	PF01202	PF01487	PF08501				5
J5J2E9_BEAB2	J5J2E9	ClassIa	ClassIb	-	S	PF01761	PF00275	PF01202	PF01487	PF08501	PF01488			6
J7RNT8_KAZNA	J7RNT8	ClassIa	ClassIb	-	S	PF01761	PF00275	PF01202	PF01487	PF08501	PF01488			6
K0KLU2_WICCF	K0KLU2	ClassIa	ClassIb	-	S	PF01761	PF00275	PF01202	PF01487	PF08501	PF01488			6
K1VNF6_TRIAC	K1VNF6	ClassIa	ClassIb	-	S	PF01761	PF00275	PF01202	PF01487	PF08501	PF01488			6
K1WBH7_MARBU	K1WBH7	ClassIa	ClassIb	-	S	PF01761	PF00275	PF01202	PF01487	PF08501				5
K2S5L0_MACPH	K2S5L0	ClassIa	ClassIb	-	S	PF01761	PF00275	PF01202	PF01487	PF08501				5
K2SQ32_MACPH	K2SQ32	ClassIa	ClassIb	-	S	PF01761	PF00275	PF01202	PF01487	PF08501				5
K3VMT1_FUSPC	K3VMT1	ClassIa	ClassIb	-	S	PF01761	PF00275	PF01202	PF01487	PF08501	PF01488			6
K5VT63_AGABU	K5VT63	ClassIa	ClassIb	-	S	PF01761	PF00275	PF01202	PF01487	PF08501				5
K9FKJ7_PEND2	K9FKJ7	ClassIa	ClassIb	-	S	PF01761	PF00275	PF01202	PF01487	PF08501				5
L0PA30_PNEJ8	L0PA30	ClassIa	ClassIb	-	S	PF01761	PF00275	PF01202	PF01487	PF08501				5
M1WF17_CLAP2	M1WF17	ClassIa	ClassIb	-	S	PF01761	PF00275	PF01202	PF01487	PF08501				5
M2NNS6_BAUCO	M2NNS6	ClassIa	ClassIb	-	S	PF01761	PF00275	PF01202	PF01487	PF08501				5
M2R2J7_CERS8	M2R2J7	ClassIa	ClassIb	-	S	PF01761	PF00275	PF01202	PF01487	PF08501	PF01488			6
M2T6U5_COCSN	M2T6U5	ClassIa	ClassIb	-	S	PF01761	PF00275	PF01202	PF01487	PF08501				5
M2UEI7_COCH5	M2UEI7	ClassIa	ClassIb	-	S	PF01761	PF00275	PF01202	PF01487	PF08501				5
M2ZWJ4_PSEFD	M2ZWJ4	ClassIa	ClassIb	-	S	PF01761	PF00275	PF01202	PF01487	PF08501				5
M3HLY3_CANMX	M3HLY3	ClassIa	ClassIb	-	S	PF01761	PF00275	PF01202	PF01487	PF08501	PF01488			6
M5EAT4_MALS4	M5EAT4	ClassIa	ClassIb	-	S	PF01761	PF00275	PF01202	PF01487	PF08501	PF01488			6
M5FVP2_DACPD	M5FVP2	ClassIa	ClassIb	-	S	PF01761	PF00275	PF01202	PF01487	PF08501	PF01488			6
M7P6B9_PNEMU	M7P6B9	ClassIa	ClassIb	-	S	PF01761	PF00275	PF01202	PF01487	PF08501				5
M7S5Z4_EUTLA	M7S5Z4	ClassIa	ClassIb	-	S	PF01761	PF00275	PF01202	PF01487	PF08501				5
M7TR66_BOTF1	M7TR66	ClassIa	ClassIb	-	S	PF01761	PF00275	PF01202	PF01487	PF08501				5
M7XQ28_RHOT1	M7XQ28	ClassIa	ClassIb	-	S	PF01761	PF00275	PF01202	PF01487	PF08501	PF01488			6
M9LUM1_PSEA3	M9LUM1	ClassIa	ClassIb	-	S	PF01761	PF00275	PF01202	PF01487	PF08501				5
N1J5Y6_BLUG1	N1J5Y6	ClassIa	ClassIb	-	S	PF01761	PF00275	PF01202	PF01487	PF08501				5
N1PVJ0_DOTSN	N1PVJ0	ClassIa	ClassIb	-	S	PF01761	PF00275	PF01202	PF01487	PF08501				5
N1R893_FUSC4	N1R893	ClassIa	ClassIb	-	S	PF01761	PF00275	PF01202	PF01487	PF08501	PF01488			6
N4UG65_FUSC1	N4UG65	ClassIa	ClassIb	-	S	PF01761	PF00275	PF01202	PF01487	PF08501	PF01488			6
N4V4B9_COLOR	N4V4B9	ClassIa	ClassIb	-	S	PF01761	PF00275	PF01202	PF01487	PF08501				5
Q2GP00_CHAGB	Q2GP00	ClassIa	ClassIb	-	S	PF01761	PF01761	PF00275	PF01202	PF01487	PF08501			6
R0IT21_SETT2	R0IT21	ClassIa	ClassIb	-	S	PF01761	PF00275	PF01202	PF01487	PF08501				5
R1GHN5_BOTPV	R1GHN5	ClassIa	ClassIb	-	S	PF01761	PF00275	PF01202	PF01487	PF08501				5
R4XAX9_TAPDE	R4XAX9	ClassIa	ClassIb	-	S	PF01761	PF00275	PF01202	PF01487	PF08501				5
R7T2J9_DICSQ	R7T2J9	ClassIa	ClassIb	-	S	PF01761	PF00275	PF01202	PF01487	PF08501	PF01488			6
R7YN21_CONA1	R7YN21	ClassIa	ClassIb	-	S	PF01761	PF00275	PF01202	PF01487	PF08501				5
R8BCI0_TOGMI	R8BCI0	ClassIa	ClassIb	-	S	PF01761	PF00275	PF01202	PF01487	PF08501				5
R9ADS8_WALI9	R9ADS8	ClassIa	ClassIb	-	S	PF09320	PF01761	PF00275	PF01202	PF01487	PF08501	PF01488		7
R9NY50_PSEHS	R9NY50	ClassIa	ClassIb	-	S	PF01761	PF00275	PF01202	PF01487	PF08501	PF01488			6
S0EHY4_GIBF5	S0EHY4	ClassIa	ClassIb	-	S	PF01761	PF00275	PF01202	PF01487	PF08501				5
S2JQW8_MUCC1	S2JQW8	ClassIa	ClassIb	-	S	PF01761	PF00275	PF01202	PF01487	PF08501	PF01488			6
S3CLV9_OPHP1	S3CLV9	ClassIa	ClassIb	-	S	PF01761	PF00275	PF01202	PF01487	PF08501				5
S3CWJ5_GLAL2	S3CWJ5	ClassIa	ClassIb	-	S	PF01761	PF00275	PF01202	PF01487	PF08501				5
S6E9U0_ZYGB2	UPI000355677B	ClassIa	ClassIb	-	S	PF01761	PF00275	PF01202	PF01487	PF08501	PF01488			6
S7RG73_GLOTA	S7RG73	ClassIa	ClassIb	-	S	PF01761	PF00275	PF01202	PF01487	PF08501	PF01488			6
S7Z440_PENO1	S7Z440	ClassIa	ClassIb	-	S	PF01761	PF00275	PF01202	PF01487	PF08501				5
S8A2U4_DACHA	S8A2U4	ClassIa	ClassIb	-	S	PF01761	PF00275	PF01202	PF01487	PF08501	PF01488			6
S8DNY5_FOMPI	S8DNY5	ClassIa	ClassIb	-	S	PF01761	PF00275	PF01202	PF01487	PF08501	PF01488			6
S9VVU8_SCHCR	S9VVU8	ClassIa	ClassIb	-	S	PF01761	PF00275	PF01202	PF01487	PF08501				5
T0JWE1_COLGC	T0JWE1	ClassIa	ClassIb	-	S	PF01761	PF00275	PF01202	PF01487	PF08501				5
T5A311_OPHSC	T5A311	ClassIa	ClassIb	-	S	PF01761	PF00275	PF01202	PF01487	PF08501				5
U1GTG5_ENDPU	U1GTG5	ClassIa	ClassIb	-	S	PF01761	PF00275	PF01202	PF01487	PF08501				5
U4LN63_PYROM	U4LN63	ClassIa	ClassIb	-	S	PF01761	PF00275	PF01202	PF01487	PF08501				5
U5H3B3_USTV1	U5H3B3	ClassIa	ClassIb	-	S	PF01761	PF00275	PF01202	PF01487	PF08501				5
U7PHF3_SPOS1	U7PHF3	ClassIa	ClassIb	-	S	PF01761	PF00275	PF01202	PF01487	PF08501				5
U9URV8_RHIID	U9URV8	ClassIa	ClassIb	-	S	PF01761	PF00275							2
V2WF37_MONRO	V2WF37	ClassIa	ClassIb	-	S	PF01761	PF00275	PF01202	PF01487	PF08501	PF01488			6
V5F022_KALBG	V5F022	ClassIa	ClassIb	-	S	PF01761	PF00275	PF01202	PF01487	PF08501	PF01488			6
V5G3J7_BYSSN	V5G3J7	ClassIa	ClassIb	-	S	PF01761	PF00275	PF01202	PF01487	PF08501				5
W2RZS9_9EURO	W2RZS9	ClassIa	ClassIb	-	S	PF01761	PF00275	PF01202	PF01487	PF08501				5
W3XA86_9PEZI	W3XA86	ClassIa	ClassIb	-	S	PF01761	PF00275	PF01202	PF01487	PF08501				5
W4JPI5_9HOMO	W4JPI5	ClassIa	ClassIb	-	S	PF01761	PF00275	PF01202	PF01487	PF08501				5
W6MHU8_9ASCO	W6MHU8	ClassIa	ClassIb	-	S	PF01761	PF00275	PF01202	PF01487	PF08501				5
W6QZ74_PENRF	W6QZ74	ClassIa	ClassIb	-	S	PF01761	PF00275	PF01202	PF01487	PF08501				5
W6YEB1_COCCA	W6YEB1	ClassIa	ClassIb	-	S	PF01761	PF00275	PF01202	PF01487	PF08501				5
W7HSE2_9PEZI	W7HSE2	ClassIa	ClassIb	-	S	PF00275	PF01202	PF01487	PF08501					4
W7MNT1_GIBM7	W7MNT1	ClassIa	ClassIb	-	S	PF01761	PF00275	PF01202	PF01487	PF08501				5
W9BY35_9HELO	W9BY35	ClassIa	ClassIb	-	S	PF01761	PF00275	PF01202	PF01487	PF08501				5
W9WFF7_9EURO	W9WFF7	ClassIa	ClassIb	-	S	PF01761	PF00275	PF01202	PF01487	PF08501				5
W9WGM9_9EURO	W9WGM9	ClassIa	ClassIb	-	S	PF01761	PF00275	PF01202	PF01487	PF08501				5
W9YFG1_9EURO	W9YFG1	ClassIa	ClassIb	-	S	PF01761	PF00275	PF01202	PF01487	PF08501				5
W9YWL2_9EURO	W9YWL2	ClassIa	ClassIb	-	S	PF01761	PF00275	PF01202	PF01487	PF08501				5
X0BWV4_FUSOX	X0BWV4	ClassIa	ClassIb	-	S	PF01761	PF00275	PF01202	PF01487	PF08501	PF01488			6
X0KB05_FUSOX	X0KB05	ClassIa	ClassIb	-	S	PF01761	PF00275	PF01202	PF01487	PF08501	PF01488			6
X0KB88_FUSOX	X0KB88	ClassIa	ClassIb	-	S	PF01761	PF00275	PF01202	PF01487	PF08501	PF01488			6
A0A067M4R2_9HOMO	A0A067M4R2	-	-	-	U	PF01761	PF01761	PF00275	PF00275					4
A0A072P7Y2_9EURO	A0A072P7Y2	-	-	-	U	PF08241	PF00275							2
A0A095BZQ4_CRYGR	UPI0004FBABF7	-	-	-	U	PF01761	PF00275	PF01202	PF01487	PF08501				5
A0A0C9U1L7_9HOMO	A0A0C9U1L7	-	-	-	U	PF00275	PF01202							2
A0A0C9UX12_9HOMO	A0A0C9UX12	-	-	-	U	PF00275	PF00275	PF01202	PF08501					4
A0A0C9VD86_9HOMO	A0A0C9VD86	-	-	-	U	PF01761	PF00275	PF01202	PF01487	PF08501				5
A0A0C9VI87_9HOMO	A0A0C9VI87	-	-	-	U	PF00275	PF08501	PF01488						3
A0A0C9VNR6_9HOMO	A0A0C9VNR6	-	-	-	U	PF00275	PF01487							2
A0A0D2YCC3_FUSO4	A0A0D2YCC3	-	-	-	U	PF00275	PF01202	PF01487	PF08501	PF01488				5
A0A0F8DAP2_CERFI	A0A0F8DAP2	-	-	-	U	PF01761	PF00275	PF01202	PF01487	PF08501				5
A0A137PA07_CONC2	A0A137PA07	-	-	-	U	PF01761	PF00275							2
A0A151GI53_9HYPO	A0A151GI53	-	-	-	U	PF00275	PF01202	PF01487	PF08501	PF01488				5
A2QRQ0_ASPNC	A2QRQ0	-	-	-	U	PF00275	PF01202	PF01487	PF08501					4
B8NDE1_ASPFN	B8NDE1	-	-	-	U	PF00275	PF01494							2
E3K2M0_PUCGT	E3K2M0	-	-	-	U	PF01761	PF00275	PF01202	PF01487	PF08501	PF01488			6
E3LB95_PUCGT	E3LB95	-	-	-	U	PF01761	PF00275	PF01202	PF01487	PF08501	PF01488			6
I2FX54_USTH4	I2FX54	-	-	-	U	PF01761	PF00275	PF01202	PF01487	PF08501	PF01488			6
I2K358_DEKBR	I2K358	-	-	-	U	PF01761	PF00275	PF00275	PF01202	PF01487	PF08501			6
K5VNL1_PHACS	K5VNL1	-	-	-	U	PF01761	PF00275	PF01202	PF01487	PF08501	PF01488			6
K5VSA3_PHACS	K5VSA3	-	-	-	U	PF00275	PF01202							2
L2FQZ8_COLGN	L2FQZ8	-	-	-	U	PF01761	PF00275	PF01202	PF01487	PF08501				5
L8FZ48_PSED2	L8FZ48	-	-	-	U	PF00275	PF01202	PF01487	PF08501					4
L8WSX4_THACA	L8WSX4	-	-	-	U	PF00275	PF01202							2
M3C2X0_SPHMS	M3C2X0	-	-	-	U	PF01761	PF00275	PF01487	PF08501					4
M5BQA6_THACB	M5BQA6	-	-	-	U	PF00275	PF01202							2
M5C275_THACB	M5C275	-	-	-	U	PF01761	PF00275							2
Q2U8Y6_ASPOR	Q2U8Y6	-	-	-	U	PF00275	PF00275							2
S8DP49_FOMPI	S8DP49	-	-	-	U	PF00275	PF00275							2
S8E1I8_FOMPI	S8E1I8	-	-	-	U	PF01761	PF01761	PF00275	PF00443	PF01202				5
U9SKN6_RHIID	U9SKN6	-	-	-	U	PF00275	PF01202	PF01487	PF08501					4
U9V3I3_RHIID	U9V3I3	-	-	-	U	PF01761	PF00275							2

## Sheet: Table S2
Supplementary Table S2. List of EPSPS-associated domains
Domain	Function	Link	Frequency
PF00275	EPSP_synthase	PF00275	1448
PF01202	SKI	PF01202	424
PF01761	DHQ_synthase	PF01761	420
PF01487	DHquinase_I	PF01487	416
PF08501	Shikimate_dh_N	PF08501	402
PF01381	HTH_3	PF01381	218
PF01488	Shikimate_DH	PF01488	160
PF02153	PDH	PF02153	127
PF02224	Cytidylate_kin	PF02224	88
PF13193	PF13193	PF13193	17
PF00501	PF00501	PF00501	17
PF13560	HTH_31	PF13560	8
PF01885	PF01885	PF01885	5
PF01817	CM_2	PF01817	3
PF13419	HAD_2	PF13419	2
PF07382	HC2	PF07382	2
PF05000	RNA_pol_Rpb1_4	PF05000	2
PF04998	RNA_pol_Rpb1_5	PF04998	2
PF04997	RNA_pol_Rpb1_1	PF04997	2
PF04983	RNA_pol_Rpb1_3	PF04983	2
PF03159	XRN_N	PF03159	2
PF00623	RNA_pol_Rpb1_2	PF00623	2
PF13932	GIDA_assoc	PF13932	1
PF13716	CRAL_TRIO_2	PF13716	1
PF13520	AA_permease_2	PF13520	1
PF11706	PF11706	PF11706	1
PF10275	Peptidase_C65	PF10275	1
PF09320	DUF1977	PF09320	1
PF08241	Methyltransf_11	PF08241	1
PF07336	ABATE	PF07336	1
PF04616	Glyco_hydro_43	PF04616	1
PF04480	DUF559	PF04480	1
PF04098	Rad52_Rad22	PF04098	1
PF03819	MazG	PF03819	1
PF03456	uDENN	PF03456	1
PF02141	DENN	PF02141	1
PF01494	FAD_binding_3	PF01494	1
PF01264	Chorismate_synt	PF01264	1
PF01134	GIDA	PF01134	1
PF01048	PNP_UDP_1	PF01048	1
PF01019	G_glu_transpept	PF01019	1
PF00670	AdoHcyase_NAD	PF00670	1
PF00616	RasGAP	PF00616	1
PF00443	UCH	PF00443	1
PF00132	Hexapep	PF00132	1
PF00011	HSP20	PF00011	1

## Sheet: Table S3
Supplementary Table S3. List of EPSPS-associated domains in fungi
Domain	Name	N	Type	Function
PF00275	EPSP_synthase	397	Shikimate/Enzyme	Sixth step of shikimate pathway (SP), EPSP Synthase
PF01202	SKI	374	Shikimate/Enzyme	Start of the SP, phosphorylates shikimate
PF01761	DHQ_synthase	374	Shikimate/Enzyme	Second step of the SP, removes a phosphate from DHAP
PF01487	DHquinase_I	367	Shikimate/Enzyme	Third step of the SP, Hydro-lyase
PF08501	Shikimate_dh_N	366	Shikimate/Structure	The substrate binding domain of shikimate dehydrogenase
PF01488	Shikimate_DH	136	Shikimate/Enzyme	Fourth step of the SP, Dehydrogenesis of shikimate to 5-dehydroshikimate
PF05000	RNA_pol_Rpb1_4	2	Gene expression	RNA polymerase domain
PF04998	RNA_pol_Rpb1_5	2	Gene expression	RNA polymerase domain
PF04997	RNA_pol_Rpb1_1	2	Gene expression	RNA polymerase domain
PF04983	RNA_pol_Rpb1_3	2	Gene expression	RNA polymerase domain
PF00623	RNA_pol_Rpb1_2	2	Gene expression	RNA polymerase domain
PF03159	XRN_N	2	Gene expression	5'-3' exonuclease for N-terminus
PF04098	Rad52_Rad22	1	Gene expression	Double-strand break repair protein
PF01134	GIDA	1	Gene expression	Glucose inhibited division protein A
PF13932	GIDA_assoc	1	Structure	Domain at the C-terminus of protein GidA
PF13716	CRAL_TRIO_2	1	Structure	Protein structural domain that binds small lipophilic molecules
PF00616	RasGAP	1	Structure	All alpha-helical domain that accelerates the GTPase activity of Ras, thereby "switching" it into an "off" position.
PF08241	Methyltransf_11	1	Other	SAM dependent methyltransferases
PF04616	Glyco_hydro_43	1	Other	Arabinanases hydrolyse the alpha-1,5-linked L-arabinofuranoside backbone of plant cell wall arabinans.
PF01494	FAD_binding_3	1	Other	Monooxygenase, FAD binding in a number of enzymes.
PF00443	UCH	1	Other	Ubiquitin carboxyl-terminal hydrolase
PF09320	DUF1977	1	Other	Unknown
